# Supplementary material for: ARAM: A Technology Acceptance Model to Ascertain the Behavioural Intention to Use Augmented Reality
Source: J Imaging. 2023 Mar 21;9(3):73. doi: 10.3390/jimaging9030073 (PMC10053472; doi:10.3390/jimaging9030073)
Supplement: Supplementary file 1 [file jimaging-09-00073-s001.zip]

Archive with 1 entries (1 files):
- jimaging-2160861-supplementary.pdf
